# Supplementary material for: Biosecurity Primitive: Polymerase X‐based Genetic Physical Unclonable Functions
Source: Adv Sci (Weinh). 2025 Jun 9;12(29):e15820. doi: 10.1002/advs.202415820 (PMC12362794; doi:10.1002/advs.202415820)
Supplement: Supplementary file 2 — Supporting Information [file ADVS-12-e15820-s002.xlsx]

## Sheet: Sheet1
HeLa			HCT116			A549			CHO
Reference	Fold Change		Reference	Fold Change		Reference	Fold Change		Reference	Fold Change
HeLa-1	6.02945		HCT116-1	6.28819		A549-1	7.15698		CHO-1	1.98421
HeLa-1r	5.90677		HCT116-1r	6.31371		A549-1r	7.30835		CHO-1r	1.81314
HeLa-2	3.2551		HCT116-2	3.78046		A549-2	4.03736		CHO-2	1.45469
HeLa-2r	3.26244		HCT116-2r	3.87187		A549-2r	4.00444		CHO-2r	1.54715
HeLa-3	2.74354		HCT116-3	4.99692					CHO-3	1.56157
HeLa-3r	2.83797		HCT116-3r	4.98104					CHO-3r	1.60286
Average	4.00588			5.0387			5.62678			1.6606
		BCDs were calculated based on the top 25% of indels
