# Supplementary material for: Biosecurity Primitive: Polymerase X‐based Genetic Physical Unclonable Functions
Source: Adv Sci (Weinh). 2025 Jun 9;12(29):e15820. doi: 10.1002/advs.202415820 (PMC12362794; doi:10.1002/advs.202415820)
Supplement: Supplementary file 3 — Supporting Information [file ADVS-12-e15820-s001.xlsx]

## Sheet: Sheet1
	Primer Sequneces	Description		Figures
P1	AATGTGAAGCAAATCGCAGCCCGCCATGCA	NGS for integrated barcoded region	Forward	Figure 2
P2	TGGTAGCCAGGATGTCGAAGGCGAA		Reverse
P3	ACACTCTTTCCCTACACGACGCTCTTCCGATCTGTGGGGGTTAGACCCAATATCAGGAGAC	NGS for AAVS1 amplicon, Illumina partial adapter included	Forward	Figure 2, Fiugre 3
P4	GACTGGAGTTCAGACGTGTGCTCTTCCGATCTGTCACCTCTCACTCCTTTCATTTGGGCA		Reverse
P5	ACACTCTTTCCCTACACGACGCTCTTCCGATCTACACTTTGGTGGTGCAGCAAGG	NGS for hRosa26 amplicon, Illumina partial adapter included	Forward	Figure 3
P6	GACTGGAGTTCAGACGTGTGCTCTTCCGATCTGTGATCTCGTCATCGCCTCCATGTCG		Reverse
P7	ACACTCTTTCCCTACACGACGCTCTTCCGATCTGCACAGGGTGGAACAAGATGGA	NGS for CCR5 amplicon, Illumina partial adapter included	Forward	Figure 3
P8	GACTGGAGTTCAGACGTGTGCTCTTCCGATCTGCATGGACGACAGCCAGGTACCTATC		Reverse
P9	ACACTCTTTCCCTACACGACGCTCTTCCGATCTTGGTAGGGCTGCAGAGGGAG	NGS for Rosa26 (CHO) amplicon, Illumina partial adapter included	Forward	Supplementary Figures
P10	GACTGGAGTTCAGACGTGTGCTCTTCCGATCTCGTTGTCCTGCAGGGGAATTGAA		Reverse
