# Supplementary material for: Biosecurity Primitive: Polymerase X‐based Genetic Physical Unclonable Functions
Source: Adv Sci (Weinh). 2025 Jun 9;12(29):e15820. doi: 10.1002/advs.202415820 (PMC12362794; doi:10.1002/advs.202415820)
Supplement: Supplementary file 4 — Supporting Information [file ADVS-12-e15820-s004.xlsx]

## Sheet: Sheet1
Locus	Reference Amplicon Sequence	Target Sequnence(5'-3')
Integrated Region (pCMV-mKate2)	AATGTGAAGCAAATCGCAGCCCGCCATGCATCCTGCAGGNNNNNTAGTTATTAATGACTCACGGGGATTTCCAAGTCTCCACCCCATTGACGTCAATGGGAGTTTGTTTTGGCACCAAAATCAACGGGACTTTCCAAAATGTCGTAACAACTCCGCCCCATTGACGCAAATGGGCGGTAGGCGTGTACGGTGGGAGGTCTATATAAGCAGAGCTGGTTTAGTGAACCGaccagctaagacactgccaCGGTCAGATCCGCTAGCGCTACCGGTCGCCACCATGGTGAGCGAGCTGATTAAGGAGAACATGCACATGAAGCTGTACATGGAGGGCACCGTGAACAACCACCACTTCAAGTGCACATCCGAGGGCGAAGGCAAGCCCTACGAGGGCACCCA…	AGTGCACATCCGAGGG^CGA
AAVS1	GTGGGGGTTAGACCCAATATCAGGAGACTAGGAAGGAGGAGGCCTAAGGATGGGGCTTTTCTGTCACCAATCCTGTCCCTAGTGGCCCCACTGTGGGGTGGAGGGGACAGATAAAAGTACCCAGAACCAGAGCCACATTAACCGGCCCTGGGAATATAAGGTGGTCCCAGCTCGGGGACACAGGATCCCTGGAGGCAGCAAACATGCTGTCCTGAAGTGGACATAGGGGCCCGGGTTGGAGGAAGAAGACTAGCTGAGCTCTCGGACCCCTGGAAGATGCCATGACAGGGGGCTGGAAGAGCTAGCACAGACTAGAGAGGTAAGGGGGGTAGGGGAGCTGCCCAAATGAAAGGAGTGAGAGGTGAC	GAG^CCACATTAACCGGCCCT
hRosa26	CTACACTTTGGTGGTGCAGCAAGGGTCTCAAATGGTATAAAACTCAGGTGATCATGCTTTATGTCTGTCTCTAGAAAAATGCTCCAAAAATGATAAGTAGTGATAATCCGCAGTCTCGTTGCATAAAATCAGCCCCAGGTGAATGACTAAGCTCCATTTCCCTACCCCACCCTTATTACAATAACCTCGACACCAACTCTAGTCCGTGGGAAGATAAACTAATCGGAGTCGCCCCTCAAATCTTACAGCTGCTCACTCCCCTGCAGGGCAACGCCCAGGGACCAAGTTAGCCCCTTAAGCCTAGGCAAAAGAATCCCGCCCATAATCGAGAAGCGACTCGACATGGAGGCGATGACGAGATCAC	TTA^TTACAATAACCTCGACA
CCR5	TGCACAGGGTGGAACAAGATGGATTATCAAGTGTCAAGTCCAATCTATGACATCAATTATTATACATCGGAGCCCTGCCAAAAAATCAATGTGAAGCAAATCGCAGCCCGCCTCCTGCCTCCGCTCTACTCACTGGTGTTCATCTTTGGTTTTGTGGGCAACATGCTGGTCATCCTCATCCTGATAAACTGCAAAAGGCTGAAGAGCATGACTGACATCTACCTGCTCAACCTGGCCATCTCTGACCTGTTTTTCCTTCTTACTGTCCCCTTCTGGGCTCACTATGCTGCCGCCCAGTGGGACTTTGGAAATACAATGTGTCAACTCTTGACAGGGCTCTATTTTATAGGCTTCTTCTCTGGAATCTTCTTCATCATCCTCCTGACAATCGATAGGTAC…	CTGCCTCCGCTCTACT^CAC
Rosa26 (CHO)	TTGGTAGGGCTGCAGAGGGAGCAGGAGGGAAAGAGTGAAGTGCAGGGCCCTGTAGAAAACACTAAAATTCTGTTTATGTATTCTAACTTGCGACACTATAATTTCATGATATAGCAAGGATCTCAAGCGTGAGCATAAAACTCGGGTGAGCATGACCTTAATCCAACTCGATGAAAAATACTCCAAGGCTTATTAATAATAACCTGTAGTTTTGCTGCACAAAACCCCAGGCGAGCACCTAGTCTCCCATTTCCCTCCTTTGCCCCTATTACAATCACCTCCCGACACAAACGAAAATCCGTGGGAATTCTCACCCTTCCAATTTTACACCAGTTCAATTCCCCTGCAGGACAACG	TCAAGCGTGAGCATAAA^ACT
^ represents the predicted cutting site
